# Supplementary material for: Germline BRCA1/2 status and chemotherapy response score in high-grade serous ovarian cancer
Source: Br J Cancer. 2024 Nov 16;131(12):1919–27. doi: 10.1038/s41416-024-02874-6 (PMC11628596; doi:10.1038/s41416-024-02874-6)
Supplement: Supplementary file 10 — Supplementary Data [file 41416_2024_2874_MOESM10_ESM.xlsx]

## Sheet: Supplementary Table S2
Variant number	Patient number	Gene_Symbol	Germline/somatic	HGVS_Transcript	HGVS_intronic_chr_context	HGVS_Predicted_Protein	HGVS_Genomic_GRCh38	GRCh38_CHR	GRCh38_POS	GRCh38_ID	GRCh38_REF	GRCh38_ALT
1	1	BRCA1	Germline	NM_007294.4:c.68_69del		NP_009225.1:p.(Glu23ValfsTer17)	NC_000017.11:g.43124030_43124031del	17	43124027	.	ACT	A
2	2	BRCA1	Germline	NM_007294.4:c.70_80del		NP_009225.1:p.(Cys24SerfsTer13)	NC_000017.11:g.43124018_43124028del	17	43124016	.	CCAGATGGGACA	C
3	3	BRCA1	Germline	NM_007294.4:c.134+5G>A	NC_000017.11(NM_007294.4):c.134+5G>A	NP_009225.1:p.?	NC_000017.11:g.43115721C>T	17	43115721	.	C	T
4	4	BRCA1	Germline	NM_007294.4:c.181T>G		NP_009225.1:p.(Cys61Gly)	NC_000017.11:g.43106487A>C	17	43106487	.	A	C
5	5	BRCA1	Germline	NM_007294.4:c.374dup		NP_009225.1:p.(Gln126ProfsTer16)	NC_000017.11:g.43104189dup	17	43104188	.	G	GA
6	6	BRCA1	Germline	NM_007294.4:c.929del		NP_009225.1:p.(Gln310ArgfsTer4)	NC_000017.11:g.43094602del	17	43094601	.	CT	C
7	7	BRCA1	Germline	NM_007294.4:c.929del		NP_009225.1:p.(Gln310ArgfsTer4)	NC_000017.11:g.43094602del	17	43094601	.	CT	C
8	8	BRCA1	Germline	NM_007294.4:c.1175_1214del		NP_009225.1:p.(Leu392GlnfsTer5)	NC_000017.11:g.43094318_43094357del	17	43094316	.	TGATTCAGACTCCCCATCATGTGAGTCATCAGAACCTAACA	T
9	9	BRCA1	Germline	NM_007294.4:c.1232_1233del		NP_009225.1:p.(Asp411GlyfsTer7)	NC_000017.11:g.43094298_43094299del	17	43094297	.	CAT	C
10	10	BRCA1	Germline	NM_007294.4:c.1687C>T		NP_009225.1:p.(Gln563Ter)	NC_000017.11:g.43093844G>A	17	43093844	.	G	A
11	11	BRCA1	Germline	NM_007294.4:c.1961del		NP_009225.1:p.(Lys654SerfsTer47)	NC_000017.11:g.43093577del	17	43093569	.	CT	C
12	12	BRCA1	Germline	NM_007294.4:c.1961dup		NP_009225.1:p.(Tyr655ValfsTer18)	NC_000017.11:g.43093577dup	17	43093569	.	C	CT
13	13	BRCA1	Germline	NM_007294.4:c.2008G>T		NP_009225.1:p.(Glu670Ter)	NC_000017.11:g.43093523C>A	17	43093523	.	C	A
14	14	BRCA1	Germline	NM_007294.4:c.2603C>G		NP_009225.1:p.(Ser868Ter)	NC_000017.11:g.43092928G>C	17	43092928	.	G	C
15	15	BRCA1	Germline	NM_007294.4:c.2681_2682del		NP_009225.1:p.(Lys894ThrfsTer8)	NC_000017.11:g.43092850_43092851del	17	43092848	.	GTT	G
16	16	BRCA1	Germline	NM_007294.4:c.2681_2682del		NP_009225.1:p.(Lys894ThrfsTer8)	NC_000017.11:g.43092850_43092851del	17	43092848	.	GTT	G
17	17	BRCA1	Germline	NM_007294.4:c.2681_2682del		NP_009225.1:p.(Lys894ThrfsTer8)	NC_000017.11:g.43092850_43092851del	17	43092848	.	GTT	G
18	18	BRCA1	Germline	NM_007294.4:c.3005del		NP_009225.1:p.(Asn1002ThrfsTer22)	NC_000017.11:g.43092529del	17	43092525	.	GT	G
19	19	BRCA1	Germline	NM_007294.4:c.3358_3359del		NP_009225.1:p.(Val1120Ter)	NC_000017.11:g.43092173_43092174del	17	43092171	.	AAC	A
20	20	BRCA1	Germline	NM_007294.4:c.3430C>T		NP_009225.1:p.(Gln1144Ter)	NC_000017.11:g.43092101G>A	17	43092101	.	G	A
21	21	BRCA1	Germline	NM_007294.4:c.3756_3759del		NP_009225.1:p.(Ser1253ArgfsTer10)	NC_000017.11:g.43091777_43091780del	17	43091771	.	TAGAC	T
22	22	BRCA1	Germline	NM_007294.4:c.3869_3870del		NP_009225.1:p.(Lys1290MetfsTer4)	NC_000017.11:g.43091663_43091664del	17	43091660	.	ATT	A
23	23	BRCA1	Germline	NM_007294.4:c.3893C>G		NP_009225.1:p.(Ser1298Ter)	NC_000017.11:g.43091638G>C	17	43091638	.	G	C
24	24	BRCA1	Germline	NM_007294.4:c.4035del		NP_009225.1:p.(Glu1346LysfsTer20)	NC_000017.11:g.43091497del	17	43091495	.	CT	C
25	25	BRCA1	Germline	NM_007294.4:c.4065_4068del		NP_009225.1:p.(Asn1355LysfsTer10)	NC_000017.11:g.43091465_43091468del	17	43091462	.	CTTGA	C
26	26	BRCA1	Germline	NM_007294.4:c.4065_4068del		NP_009225.1:p.(Asn1355LysfsTer10)	NC_000017.11:g.43091465_43091468del	17	43091462	.	CTTGA	C
27	27	BRCA1	Germline	NM_007294.4:c.4065_4068del		NP_009225.1:p.(Asn1355LysfsTer10)	NC_000017.11:g.43091465_43091468del	17	43091462	.	CTTGA	C
28	28	BRCA1	Germline	NM_007294.4:c.4357+6T>C	NC_000017.11(NM_007294.4):c.4357+6T>C	NP_009225.1:p.?	NC_000017.11:g.43082398A>G	17	43082398	.	A	G
29	29	BRCA1	Germline	NM_007294.4:c.4574_4575del		NP_009225.1:p.(Gln1525ArgfsTer5)	NC_000017.11:g.43074431_43074432del	17	43074430	.	CTT	C
30	30	BRCA1	Germline	NM_007294.4:c.4689C>G		NP_009225.1:p.(Tyr1563Ter)	NC_000017.11:g.43071225G>C	17	43071225	.	G	C
31	31	BRCA1	Germline	NM_007294.4:c.4941del		NP_009225.1:p.(Asn1647LysfsTer11)	NC_000017.11:g.43070973del	17	43070972	.	TG	T
32	32	BRCA1	Germline	NM_007294.4:c.4963T>C		NP_009225.1:p.(Ser1655Pro)	NC_000017.11:g.43070951A>G	17	43070951	.	A	G
33	33	BRCA1	Germline	NM_007294.4:c.4986+1G>A	NC_000017.11(NM_007294.4):c.4986+1G>A	NP_009225.1:p.?	NC_000017.11:g.43070927C>T	17	43070927	.	C	T
34	34	BRCA1	Germline	NM_007294.4:c.5266dup		NP_009225.1:p.(Gln1756ProfsTer74)	NC_000017.11:g.43057065dup	17	43057062	.	T	TG
35	35	BRCA1	Germline	NM_007294.4:c.5431C>T		NP_009225.1:p.(Gln1811Ter)	NC_000017.11:g.43047679G>A	17	43047679	.	G	A
36	36	BRCA1	Germline	NM_007294.4:c.5503C>T		NP_009225.1:p.(Arg1835Ter)	NC_000017.11:g.43045767G>A	17	43045767	.	G	A
37	37	BRCA1	Germline	NM_007294.4:Exon 9-12 deletion		NP_009225.1:p.?	.	17	.	.	.	.
38	38	BRCA1	Germline	NM_007294.4:Exon 13 duplication		NP_009225.1:p.?	.	17	.	.	.	.
39	39	BRCA1	Germline	NM_007294.4:Exon 13 duplication		NP_009225.1:p.?	.	17	.	.	.	.
40	40	BRCA1	Germline	NM_007294.4:Exon 13 duplication		NP_009225.1:p.?	.	17	.	.	.	.
41	41	BRCA2	Germline	NM_000059.4:c.196C>T		NP_000050.3:p.(Gln66Ter)	NC_000013.11:g.32319205C>T	13	32319205	.	C	T
42	42	BRCA2	Germline	NM_000059.4:c.538_539dup		NP_000050.3:p.(Ser181PhefsTer5)	NC_000013.11:g.32326520_32326521dup	13	32326517	.	C	CAT
43	43	BRCA2	Germline	NM_000059.4:c.538_539dup		NP_000050.3:p.(Ser181PhefsTer5)	NC_000013.11:g.32326520_32326521dup	13	32326517	.	C	CAT
44	44	BRCA2	Germline	NM_000059.4:c.631+2T>G	NC_000013.11(NM_000059.4):c.631+2T>G	NP_000050.3:p.?	NC_000013.11:g.32326615T>G	13	32326615	.	T	G
45	45	BRCA2	Germline	NM_000059.4:c.631+2T>G	NC_000013.11(NM_000059.4):c.631+2T>G	NP_000050.3:p.?	NC_000013.11:g.32326615T>G	13	32326615	.	T	G
46	46	BRCA2	Germline	NM_000059.4:c.755_758del		NP_000050.3:p.(Asp252ValfsTer24)	NC_000013.11:g.32330992_32330995del	13	32330986	.	TGACA	T
47	47	BRCA2	Germline	NM_000059.4:c.1929del		NP_000050.3:p.(Arg645GlufsTer15)	NC_000013.11:g.32336284del	13	32336283	.	TG	T
48	48	BRCA2	Germline	NM_000059.4:c.1929del		NP_000050.3:p.(Arg645GlufsTer15)	NC_000013.11:g.32336284del	13	32336283	.	TG	T
49	49	BRCA2	Germline	NM_000059.4:c.1943C>G		NP_000050.3:p.(Ser648Ter)	NC_000013.11:g.32336298C>G	13	32336298	.	C	G
50	50	BRCA2	Germline	NM_000059.4:c.2330dup		NP_000050.3:p.(Asp777GlufsTer11)	NC_000013.11:g.32336685dup	13	32336684	.	G	GA
51	51	BRCA2	Germline	NM_000059.4:c.2330dup		NP_000050.3:p.(Asp777GlufsTer11)	NC_000013.11:g.32336685dup	13	32336684	.	G	GA
52	52	BRCA2	Germline	NM_000059.4:c.2409T>G		NP_000050.3:p.(Tyr803Ter)	NC_000013.11:g.32336764T>G	13	32336764	.	T	G
53	53	BRCA2	Germline	NM_000059.4:c.2410G>T		NP_000050.3:p.(Glu804Ter)	NC_000013.11:g.32336765G>T	13	32336765	.	G	T
54	54	BRCA2	Germline	NM_000059.4:c.2808_2811del		NP_000050.3:p.(Ala938ProfsTer21)	NC_000013.11:g.32337163_32337166del	13	32337160	.	TAAAC	T
55	55	BRCA2	Germline	NM_000059.4:c.2870del		NP_000050.3:p.(Asn957IlefsTer3)	NC_000013.11:g.32337225del	13	32337220	.	CA	C
56	56	BRCA2	Germline	NM_000059.4:c.4276dup		NP_000050.3:p.(Thr1426AsnfsTer12)	NC_000013.11:g.32338631dup	13	32338630	.	T	TA
57	57	BRCA2	Germline	NM_000059.4:c.5073dup		NP_000050.3:p.(Trp1692MetfsTer3)	NC_000013.11:g.32339428dup	13	32339421	.	C	CA
58	58	BRCA2	Germline	NM_000059.4:c.5073dup		NP_000050.3:p.(Trp1692MetfsTer3)	NC_000013.11:g.32339428dup	13	32339421	.	C	CA
59	59	BRCA2	Germline	NM_000059.4:c.5116_5119del		NP_000050.3:p.(Asn1706LeufsTer5)	NC_000013.11:g.32339471_32339474del	13	32339466	.	GAATA	G
60	60	BRCA2	Germline	NM_000059.4:c.5350_5351del		NP_000050.3:p.(Asn1784HisfsTer2)	NC_000013.11:g.32339705_32339706del	13	32339699	.	CAA	C
61	61	BRCA2	Germline	NM_000059.4:c.5909C>A		NP_000050.3:p.(Ser1970Ter)	NC_000013.11:g.32340264C>A	13	32340264	.	C	A
62	62	BRCA2	Germline	NM_000059.4:c.6275_6276del		NP_000050.3:p.(Leu2092ProfsTer7)	NC_000013.11:g.32340630_32340631del	13	32340629	.	CTT	C
63	63	BRCA2	Germline	NM_000059.4:c.6275_6276del		NP_000050.3:p.(Leu2092ProfsTer7)	NC_000013.11:g.32340630_32340631del	13	32340629	.	CTT	C
64	64	BRCA2	Germline	NM_000059.4:c.6405_6409del		NP_000050.3:p.(Asn2135LysfsTer3)	NC_000013.11:g.32340760_32340764del	13	32340756	.	ATAACT	A
65	65	BRCA2	Germline	NM_000059.4:c.6405_6409del		NP_000050.3:p.(Asn2135LysfsTer3)	NC_000013.11:g.32340760_32340764del	13	32340756	.	ATAACT	A
66	66	BRCA2	Germline	NM_000059.4:c.6405_6409del		NP_000050.3:p.(Asn2135LysfsTer3)	NC_000013.11:g.32340760_32340764del	13	32340756	.	ATAACT	A
67	67	BRCA2	Germline	NM_000059.4:c.7069_7070del		NP_000050.3:p.(Leu2357ValfsTer2)	NC_000013.11:g.32354922_32354923del	13	32354920	.	TTC	T
68	68	BRCA2	Germline	NM_000059.4:c.7069_7070del		NP_000050.3:p.(Leu2357ValfsTer2)	NC_000013.11:g.32354922_32354923del	13	32354920	.	TTC	T
69	69	BRCA2	Germline	NM_000059.4:c.7425del		NP_000050.3:p.(Glu2476AsnfsTer3)	NC_000013.11:g.32355278del	13	32355276	.	GA	G
70	70	BRCA2	Germline	NM_000059.4:c.7480C>T		NP_000050.3:p.(Arg2494Ter)	NC_000013.11:g.32356472C>T	13	32356472	.	C	T
71	71	BRCA2	Germline	NM_000059.4:c.7480C>T		NP_000050.3:p.(Arg2494Ter)	NC_000013.11:g.32356472C>T	13	32356472	.	C	T
72	72	BRCA2	Germline	NM_000059.4:c.7480C>T		NP_000050.3:p.(Arg2494Ter)	NC_000013.11:g.32356472C>T	13	32356472	.	C	T
73	73	BRCA2	Germline	NM_000059.4:c.8953+1G>T	NC_000013.11(NM_000059.4):c.8953+1G>T	NP_000050.3:p.?	NC_000013.11:g.32379516G>T	13	32379516	.	G	T
74	74	BRCA2	Germline	NM_000059.4:c.8954-1G>C	NC_000013.11(NM_000059.4):c.8954-1G>C	NP_000050.3:p.?	NC_000013.11:g.32379749G>C	13	32379749	.	G	C
75	75	BRCA2	Germline	NM_000059.4:c.9502-2A>C	NC_000013.11(NM_000059.4):c.9502-2A>C	NP_000050.3:p.?	NC_000013.11:g.32396896A>C	13	32396896	.	A	C
76	76	BRCA2	Germline	NM_000059.4:Exon 1-2 deletion		NP_000050.3:p.?	.	13	.	.	.	.
77	77	BRCA2	Germline	NM_000059.4:Exon 14-16 deletion		NP_000050.3:p.?	.	13	.	.	.	.
